# Supplementary material for: New Kinetic Investigations to Better Understand the Mechanism of Polymorphic Transformations of Pharmaceutical Materials Induced by Milling
Source: Pharmaceutics. 2025 Oct 30;17(11):1404. doi: 10.3390/pharmaceutics17111404 (PMC12655672; doi:10.3390/pharmaceutics17111404)
Supplement: Supplementary file 1 [file pharmaceutics-17-01404-s001.zip]

Archive with 1 entries (1 files):
- pharmaceutics-3910618-supplementary.pdf
